# Supplementary material for: Synthesis and Properties of Sulfur-Containing Organophosphorus Extractants Based on Red Phosphorus, Alkyl Bromides, and Elemental Sulfur
Source: Materials (Basel). 2023 Apr 26;16(9):3394. doi: 10.3390/ma16093394 (PMC10180263; doi:10.3390/ma16093394)
Supplement: Supplementary file 1 [file materials-16-03394-s001.zip]

Archive with 1 entries (1 files):
- materials-2319284-supplementary.pdf
